# Supplementary material for: Regulation of Fruit Growth in a Peach Slow Ripening Phenotype
Source: Genes (Basel). 2021 Mar 26;12(4):482. doi: 10.3390/genes12040482 (PMC8066772; doi:10.3390/genes12040482)
Supplement: Supplementary file 1 [file genes-12-00482-s001.zip]

Archive with 6 entries (6 files):
- Figure S1_S2.pdf
- __MACOSX/._Figure S1_S2.pdf
- Table S1.pdf
- __MACOSX/._Table S1.pdf
- Table S2.pdf
- __MACOSX/._Table S2.pdf
